# Supplementary material for: Genomic and Epigenomic Changes in the Progeny of Cold-Stressed Arabidopsis thaliana Plants
Source: Int J Mol Sci. 2024 Feb 28;25(5):2795. doi: 10.3390/ijms25052795 (PMC10932141; doi:10.3390/ijms25052795)
Supplement: Supplementary file 1 [file ijms-25-02795-s001.zip]

Archive with 1 entries (1 files):
- ijms-2808395-supplementary.pdf
